# Supplementary material for: Neuroprotective Effects of Ethanol Extract Polyscias guilfoylei (EEPG) Against Glutamate Induced Neurotoxicity in HT22 Cells
Source: Int J Mol Sci. 2024 Nov 12;25(22):12153. doi: 10.3390/ijms252212153 (PMC11595212; doi:10.3390/ijms252212153)
Supplement: Supplementary file 1 [file ijms-25-12153-s001.zip]

Archive with 1 entries (1 files):
- ijms-3261645-supplementary.pdf
